# Supplementary material for: Genomic analysis of family data reveals additional genetic effects on intelligence and personality
Source: Mol Psychiatry. 2018 Jan 10;23(12):2347–62. doi: 10.1038/s41380-017-0005-1 (PMC6294741; doi:10.1038/s41380-017-0005-1)
Supplement: Supplementary file 1 — Supplementary Table 1 [file 41380_2017_5_MOESM1_ESM.xlsx]

## Sheet: Full
Supplementary Table 1 (1). The results of the variance componants analysis using the full 'GKFSC' model
trait	G Variance	G SE	K Variance	K SE	F Variance	F SE	S Variance	S SE	C Variance	C SE	V(e) Variance	V(e) SE	Vp Variance	Vp SE	G% Variance	K% Variance	F% Variance	S% Variance	C% Variance	logL	n
Cognitive: g	0.21	(0.02)	0.41	(0.05)	0.00	(0.02)	0.09	(0.01)	0.26	(0.03)	0.02	(0.05)	0.99	(0.01)	21	41	0	9	26	-8632.87	19036.00
Cognitive: Education	0.13	(0.02)	0.40	(0.05)	0.00	(0.02)	0.11	(0.01)	0.36	(0.03)	0.00	(0.05)	1.00	(0.01)	13	40	0	11	36	-8552.89	18528.00
Cognitive: Vocabulary	0.23	(0.02)	0.39	(0.05)	0.00	(0.02)	0.06	(0.01)	0.30	(0.03)	0.00	(0.05)	0.99	(0.01)	23	39	0	6	30	-8615.37	19269.00
Cognitive: Digit symbol	0.20	(0.02)	0.23	(0.05)	0.00	(0.02)	0.08	(0.01)	0.17	(0.03)	0.32	(0.05)	1.00	(0.01)	20	23	0	8	17	-9223.23	19385.00
Cognitive: Verbal fluency	0.18	(0.02)	0.31	(0.05)	0.00	(0.02)	0.05	(0.01)	0.16	(0.03)	0.30	(0.05)	1.00	(0.01)	18	31	0	5	16	-9128.93	19380
Cognitive: Logical memory	0.11	(0.02)	0.24	(0.05)	0.00	(0.02)	0.05	(0.01)	0.05	(0.03)	0.54	(0.05)	1.00	(0.01)	11	24	0	5	5	-9374.50	19365.00
Personality: Neuroticism	0.11	(0.02)	0.15	(0.05)	0.02	(0.02)	0.00	(0.01)	0.00	(0.03)	0.72	(0.05)	1.00	(0.01)	11	15	2	0	0	-9530.02	19494.00
Personality: Extraversion	0.11	(0.02)	0.05	(0.05)	0.07	(0.03)	0.00	(0.01)	0.00	(0.03)	0.76	(0.05)	1.00	(0.01)	11	5	7	0	0	-9528.04	19487.00
G variance describes the variance explained by common genetic factors
K variance describes the variance explained by pedigree associated genetic factors
F variance describes the variance explained by the nuclear family similarity
S variance describes the variance explained by the shared sibling similarity
C variance describes the variance explained by the shared couples similarity
V(e) Variance describes the residual variance
Vp Variance describes the total phenotypic variation

## Sheet: G
Supplementary Table 1 (2). The results of the variance componants analysis using the 'G' model
trait	G Variance	G SE	V(e) Variance	V(e) SE	Vp Variance	Vp SE	G% Variance	logL	n
Cognitive: g	0.46	(0.02)	0.54	(0.01)	1.00	(0.01)	46	-8801.28	19036.00
Cognitive: Education	0.38	(0.02)	0.62	(0.01)	1.00	(0.01)	38	-8777.83	18528.00
Cognitive: Vocabulary	0.47	(0.02)	0.52	(0.01)	0.99	(0.01)	47	-8818.42	19269.00
Cognitive: Digit symbol	0.34	(0.01)	0.66	(0.01)	1.00	(0.01)	34	-9279.32	19385.00
Cognitive: Verbal fluency	0.38	(0.02)	0.62	(0.01)	1.00	(0.01)	38	-9225.85	19380.00
Cognitive: Logical memory	0.27	(0.01)	0.73	(0.01)	1.00	(0.01)	27	-9427.89	19365.00
Personality: Neuroticism	0.23	(0.01)	0.77	(0.01)	1.00	(0.01)	23	-9561.02	19494.00
Personality: Extraversion	0.23	(0.01)	0.77	(0.01)	1.00	(0.01)	23	-9564.68	19487.00
G variance describes the variance explained by common genetic factors
V(e) Variance describes the residual variance
Vp Variance describes the total phenotypic variation

## Sheet: K
Supplementary Table 1 (3). The results of the variance componants analysis using the 'K' model
trait	K Variance	K SE	V(e) Variance	V(e) SE	Vp Variance	Vp SE	K% Variance	logL	n
Cognitive: g	0.57	(0.02)	0.43	(0.01)	0.99	(0.01)	57	-8791.74	19036.00
Cognitive: Education	0.49	(0.02)	0.51	(0.02)	0.99	(0.01)	49	-8751.93	18528.00
Cognitive: Vocabulary	0.57	(0.02)	0.42	(0.01)	0.99	(0.01)	57	-8845.36	19269.00
Cognitive: Digit symbol	0.40	(0.02)	0.59	(0.02)	1.00	(0.01)	40	-9314.92	19385.00
Cognitive: Verbal fluency	0.47	(0.02)	0.52	(0.02)	1.00	(0.01)	47	-9208.64	19380.00
Cognitive: Logical memory	0.36	(0.02)	0.64	(0.02)	1.00	(0.01)	36	-9400.79	19365.00
Personality: Neuroticism	0.30	(0.02)	0.70	(0.02)	1.00	(0.01)	30	-9547.23	19494.00
Personality: Extraversion	0.30	(0.02)	0.70	(0.02)	1.00	(0.01)	30	-9554.79	19487.00
K variance describes the variance explained by pedigree associated genetic factors
V(e) Variance describes the residual variance
Vp Variance describes the total phenotypic variation

## Sheet: F
Supplementary Table 1 (4). The results of the variance componants analysis using the 'F' model
trait	F Variance	F SE	V(e) Variance	V(e) SE	Vp Variance	Vp SE	F% Variance	logL	n
Cognitive: g	0.28	(0.01)	0.71	(0.01)	0.99	(0.01)	28	-8802.95	19036.00
Cognitive: Education	0.27	(0.01)	0.73	(0.01)	1.00	(0.01)	27	-8677.40	18528.00
Cognitive: Vocabulary	0.29	(0.01)	0.70	(0.01)	0.99	(0.01)	29	-8825.55	19269.00
Cognitive: Digit symbol	0.20	(0.01)	0.80	(0.01)	1.00	(0.01)	20	-9343.54	19385.00
Cognitive: Verbal fluency	0.23	(0.01)	0.77	(0.01)	1.00	(0.01)	23	-9236.66	19380.00
Cognitive: Logical memory	0.16	(0.01)	0.84	(0.01)	1.00	(0.01)	16	-9441.65	19365.00
Personality: Neuroticism	0.14	(0.01)	0.86	(0.01)	1.00	(0.01)	14	-9572.99	19494.00
Personality: Extraversion	0.15	(0.01)	0.85	(0.01)	1.00	(0.01)	15	-9559.03	19487.00
F variance describes the variance explained by the nuclear family similarity
V(e) Variance describes the residual variance
Vp Variance describes the total phenotypic variation

## Sheet: S
Supplementary Table 1 (5). The results of the variance componants analysis using the 'S' model
trait	S Variance	S SE	V(e) Variance	V(e) SE	Vp Variance	Vp SE	S% Variance	logL	n
Cognitive: g	0.38	(0.01)	0.63	(0.01)	1.00	(0.01)	38	-9030.04	19036.00
Cognitive: Education	0.37	(0.01)	0.64	(0.01)	1.01	(0.01)	37	-8855.50	18528.00
Cognitive: Vocabulary	0.38	(0.01)	0.62	(0.01)	1.00	(0.01)	38	-9125.25	19269.00
Cognitive: Digit symbol	0.27	(0.01)	0.73	(0.01)	1.00	(0.01)	27	-9435.55	19385.00
Cognitive: Verbal fluency	0.28	(0.01)	0.72	(0.01)	1.00	(0.01)	28	-9423.13	19380.00
Cognitive: Logical memory	0.22	(0.01)	0.78	(0.01)	1.00	(0.01)	22	-9514.24	19365.00
Personality: Neuroticism	0.15	(0.01)	0.85	(0.01)	1.00	(0.01)	15	-9651.91	19494.00
Personality: Extraversion	0.16	(0.01)	0.84	(0.01)	1.00	(0.01)	16	-9653.18	19487.00
S variance describes the variance explained by the shared sibling similarity
V(e) Variance describes the residual variance
Vp Variance describes the total phenotypic variation

## Sheet: C
Supplementary Table 1 (6). The results of the variance componants analysis using the 'C' model
trait	C Variance	C SE	V(e) Variance	V(e) SE	Vp Variance	Vp SE	C% Variance	logL	n
Cognitive: g	0.30	(0.02)	0.71	(0.02)	1.00	(0.01)	30	-9455.00	19036.00
Cognitive: Education	0.40	(0.02)	0.60	(0.02)	1.00	(0.01)	40	-9146.02	18528.00
Cognitive: Vocabulary	0.35	(0.02)	0.65	(0.02)	1.00	(0.01)	35	-9523.38	19269.00
Cognitive: Digit symbol	0.15	(0.02)	0.85	(0.03)	1.00	(0.01)	15	-9678.98	19385.00
Cognitive: Verbal fluency	0.17	(0.02)	0.83	(0.02)	1.00	(0.01)	17	-9681.62	19380.00
Cognitive: Logical memory	0.06	(0.02)	0.94	(0.03)	1.00	(0.01)	6	-9680.65	19365.00
Personality: Neuroticism	0.03	(0.03)	0.97	(0.03)	1.00	(0.01)	3	-9743.10	19494.00
Personality: Extraversion	0.07	(0.02)	0.93	(0.03)	1.00	(0.01)	7	-9744.96	19487.00
C variance describes the variance explained by the shared couples similarity
V(e) Variance describes the residual variance	V(e) Variance describes the residual variance	V(e) Variance describes the residual variance	V(e) Variance describes the residual variance
Vp Variance describes the total phenotypic variation	Vp Variance describes the total phenotypic variation	Vp Variance describes the total phenotypic variation	Vp Variance describes the total phenotypic variation

## Sheet: GK
Supplementary Table 1 (7). The results of the variance componants analysis using the 'GK' model
trait	G Variance	G SE	K Variance	K SE	V(e) Variance	V(e) SE	Vp Variance	Vp SE	G% Variance	K% Variance	logL	n
Cognitive: g	0.24	(0.02)	0.32	(0.03)	0.43	(0.01)	0.99	(0.01)	24	32	-8718.76	19036.00
Cognitive: Education	0.18	(0.02)	0.30	(0.03)	0.52	(0.02)	0.99	(0.01)	18	30	-8711.02	18528.00
Cognitive: Vocabulary	0.27	(0.02)	0.29	(0.03)	0.43	(0.01)	0.99	(0.01)	27	29	-8747.41	19269.00
Cognitive: Digit symbol	0.22	(0.02)	0.18	(0.03)	0.60	(0.02)	1.00	(0.01)	22	18	-9251.78	19385.00
Cognitive: Verbal fluency	0.19	(0.02)	0.28	(0.03)	0.53	(0.02)	1.00	(0.01)	19	28	-9162.29	19380.00
Cognitive: Logical memory	0.12	(0.02)	0.24	(0.03)	0.64	(0.02)	1.00	(0.01)	12	24	-9382.29	19365.00
Personality: Neuroticism	0.11	(0.02)	0.19	(0.03)	0.70	(0.02)	1.00	(0.01)	11	19	-9530.72	19494.00
Personality: Extraversion	0.12	(0.02)	0.18	(0.03)	0.70	(0.02)	1.00	(0.01)	12	18	-9537.02	19487.00
G variance describes the variance explained by common genetic factors
K variance describes the variance explained by pedigree associated genetic factors
V(e) Variance describes the residual variance
Vp Variance describes the total phenotypic variation

## Sheet: GF
Supplementary Table 1 (8). The results of the variance componants analysis using the 'GF' model
trait	G Variance	G SE	F Variance	F SE	V(e) Variance	V(e) SE	Vp Variance	Vp SE	G% Variance	F% Variance	logL	n
Cognitive: g	0.26	(0.02)	0.17	(0.01)	0.57	(0.01)	0.99	(0.01)	26	17	-8682.94	19036.00
Cognitive: Education	0.16	(0.02)	0.20	(0.01)	0.64	(0.01)	1.00	(0.01)	16	20	-8635.80	18528.00
Cognitive: Vocabulary	0.27	(0.02)	0.17	(0.01)	0.55	(0.01)	0.99	(0.01)	27	17	-8687.24	19269.00
Cognitive: Digit symbol	0.24	(0.02)	0.09	(0.01)	0.67	(0.01)	1.00	(0.01)	24	9	-9246.13	19385.00
Cognitive: Verbal fluency	0.22	(0.02)	0.13	(0.01)	0.65	(0.01)	1.00	(0.01)	22	13	-9150.86	19380.00
Cognitive: Logical memory	0.17	(0.02)	0.09	(0.01)	0.74	(0.01)	1.00	(0.01)	17	9	-9392.73	19365.00
Personality: Neuroticism	0.14	(0.02)	0.07	(0.01)	0.78	(0.01)	1.00	(0.01)	14	7	-9536.77	19494.00
Personality: Extraversion	0.13	(0.02)	0.09	(0.01)	0.78	(0.01)	1.00	(0.01)	13	9	-9528.97	19487.00
G variance describes the variance explained by common genetic factors
F variance describes the variance explained by the nuclear family similarity
V(e) Variance describes the residual variance
Vp Variance describes the total phenotypic variation

## Sheet: GS
Supplementary Table 1 (9). The results of the variance componants analysis using the 'GS' model
trait	G Variance	G SE	S Variance	S SE	V(e) Variance	V(e) SE	Vp Variance	Vp SE	G% Variance	S% Variance	logL	n
Cognitive: g	0.37	(0.02)	0.17	(0.01)	0.46	(0.01)	1.00	(0.01)	37	17	-8710.12	19036.00
Cognitive: Education	0.28	(0.02)	0.20	(0.01)	0.52	(0.01)	1.00	(0.01)	28	20	-8665.32	18528.00
Cognitive: Vocabulary	0.40	(0.02)	0.15	(0.01)	0.44	(0.01)	0.99	(0.01)	40	15	-8736.05	19269.00
Cognitive: Digit symbol	0.28	(0.02)	0.12	(0.01)	0.60	(0.01)	1.00	(0.01)	28	12	-9237.46	19385.00
Cognitive: Verbal fluency	0.32	(0.02)	0.11	(0.01)	0.57	(0.01)	1.00	(0.01)	32	11	-9188.35	19380.00
Cognitive: Logical memory	0.22	(0.02)	0.10	(0.01)	0.68	(0.01)	1.00	(0.01)	22	10	-9400.36	19365.00
Personality: Neuroticism	0.20	(0.02)	0.05	(0.01)	0.75	(0.01)	1.00	(0.01)	20	5	-9554.37	19494.00
Personality: Extraversion	0.20	(0.02)	0.05	(0.01)	0.75	(0.01)	1.00	(0.01)	20	5	-9555.91	19487.00
G variance describes the variance explained by common genetic factors
S variance describes the variance explained by the shared sibling similarity
V(e) Variance describes the residual variance
Vp Variance describes the total phenotypic variation

## Sheet: GC
Supplementary Table 1 (10). The results of the variance componants analysis using the 'GC' model
trait	G Variance	G SE	C Variance	C SE	V(e) Variance	V(e) SE	Vp Variance	Vp SE	G% Variance	C% Variance	logL	n
Cognitive: g	0.47	(0.02)	0.21	(0.02)	0.32	(0.02)	1.00	(0.01)	47	21	-8748.35	19036.00
Cognitive: Education	0.38	(0.02)	0.31	(0.02)	0.30	(0.02)	0.99	(0.01)	38	31	-8665.17	18528.00
Cognitive: Vocabulary	0.48	(0.02)	0.26	(0.02)	0.25	(0.02)	0.99	(0.01)	48	26	-8727.81	19269.00
Cognitive: Digit symbol	0.35	(0.02)	0.12	(0.02)	0.53	(0.03)	1.00	(0.01)	35	12	-9264.91	19385.00
Cognitive: Verbal fluency	0.38	(0.02)	0.13	(0.02)	0.49	(0.03)	1.00	(0.01)	38	13	-9205.88	19380.00
Cognitive: Logical memory	0.28	(0.01)	0.03	(0.02)	0.69	(0.03)	1.00	(0.01)	28	3	-9426.98	19365.00
Personality: Neuroticism	0.23	(0.01)	0.01	(0.02)	0.76	(0.03)	1.00	(0.01)	23	1	-9560.94	19494.00
Personality: Extraversion	0.23	(0.01)	0.06	(0.02)	0.71	(0.03)	1.00	(0.01)	23	6	-9561.29	19487.00
G variance describes the variance explained by common genetic factors
C variance describes the variance explained by the shared couples similarity
V(e) Variance describes the residual variance
Vp Variance describes the total phenotypic variation

[truncated: 20 more sheets: KF, KS, KC, FS, SC, GFC, GFS, GKC, GKF, GKS, GSC, KFC, KFS, KSC, FSC, GFSC, GKFC, GKFS, GKSC, KFSC]
